# Supplementary material for: The Intersection of a Child’s Demographics and Household Socioeconomic Status in the Multimorbidity of Malaria, Anaemia, and Malnutrition among Children Aged 6–59 Months in Nigeria
Source: Int J Environ Res Public Health. 2024 May 19;21(5):645. doi: 10.3390/ijerph21050645 (PMC11120798; doi:10.3390/ijerph21050645)
Supplement: Supplementary file 1 [file ijerph-21-00645-s001.zip]

Archive with 1 entries (1 files):
- ijerph-2959382-supplementary.pdf
